# Supplementary material for: Impact of Primary RPE Cells in a Porcine Organotypic Co-Cultivation Model
Source: Biomolecules. 2022 Jul 16;12(7):990. doi: 10.3390/biom12070990 (PMC9313304; doi:10.3390/biom12070990)
Supplement: Supplementary file 1 [file biomolecules-12-00990-s001.zip]

Archive with 1 entries (1 files):
- biomolecules-1716435-supplementary.pdf
